# Supplementary material for: Phenotypic analyses of rice lse2 and lse3 mutants that exhibit hyperaccumulation of starch in the leaf blades
Source: Rice (N Y). 2014 Dec 21;7:32. doi: 10.1186/s12284-014-0032-3 (PMC4884028; doi:10.1186/s12284-014-0032-3)
Supplement: Supplementary file 1 — Additional file 1: Table S1.: Leaf Starch Excess (LSE) mutants in angiosperms. (XLSX 19 KB) [file 12284_2014_32_MOESM1_ESM.xlsx]

## Sheet: Supplemental Table S1
Table S1. Leaf Starch Excess (LSE) mutants in angiosperms.
Single-gene disruption mutants that exhibit leaf starch excess (LSE) phenotype, are listed. S, sucrose; H, hexose (Glc and Fru); M, maltose; aMaltose oligosaccharides; n.r., not reported.
					Starch Level in Mature Leaves		Soluble Sugar Levels in Mature Leaves
Species	Mutant Name	Gene Name	Protein Function	Metabolic Inhibition	End of Dark Period or Morning	End of Light Period or Evening		References
Arabidopsis thaliana	bam3	BAM3	Beta-Amylase	Starch degradation	Elevated	Elevated	n.r.	Fulton et al. 2008
	bam4	BAM4	Beta-Amylase (non-catalytic)	Starch degradation	Elevated	Elevated	n.r.	Fulton et al. 2008
	isa3	ISA3	Isoamylase/Debranching enzyme	Starch degradation	Elevated	Elevated	n.r.	Wattebled et al. 2005 Delatte et al. 2006
	sex1	R1/GWD	Glucan, water dikinase	Starch degradation	Elevated	Elevated	n.r.	Caspar et al. 1991 Yu et al. 2001
	gwd3	GWD3/PWD/OK1	Phosphoglucan:water dikinase	Starch degradation	Elevated	Almost unaffected	Almost unaffected	Baunsgaard et al. 2005
	sex4	SEX4/PTPKIS1/DSP4	Phosphoglucan phosphatase	Starch degradation	Elevated	Elevated	Elevated (H)	Kötting et al. 2009 Comparot-Moss et al. 2010
	lsf1	LSF1	Putative phosphatase	Starch degradation	Elevated	Elevated	Elevated (H)	Comparot-Moss et al. 2010
	dpe1	DPE1	Disproportionating enzyme	Starch degradation	Elevated	Almost unaffected	Elevateda	Critchley et al. 2001
	dpe2	DPE2	Disproportionating enzyme	Starch degradation	Elevated	Elevated	Elevated (H,M)	Lu and Sharkey 2004 Chia et al. 2004 Lu et al. 2006
	mex1	MEX1	Maltose transporter	Starch degradation	Elevated	Elevated	Elevated (S,M,H)	Niittylä et al. 2004
	suc2	SUC2	Sucrose transporter	Sucrose export	Elevated in midday		Elevated (S,H)	Gottwald et al. 2000 Srivastava et al. 2008
Lotus japonicus	gwd1	GWD1	Glucan, water dikinase	Starch degradation	Elevated after prolonged night period		n.r.	Vriet et al. 2010
	gwd3	GWD3	Glucan, water dikinase	Starch degradation	Elevated after prolonged night period		n.r.	Vriet et al. 2010
Solanum lycopersicum	legwd	GWD	Glucan, water dikinase	Starch degradation	Elevated	n.r.	n.r.	Nashilevitz et al. 2009
Zea mays	zpu1	ZPU1	Debranching enzyme	Starch degradation	Elevated	Almost unaffected	Elevated (S)	Dinges et al. 2003
	sed1/sxd1	SXD1/VTE1	Tocopherol cyclase	Sucrose export	n.r.	Elevated	Elevated (S,H)	Russin et al. 1996 Provencher e tal. 2001 Sattler et al. 2003 Ma et al. 2008
	tyd1	TYD1	Unkown (membrane protein)	Sucrose export	n.r.	Elevated	Elevated (S,H)	Braun et al. 2006 Ma et al. 2009
	tyd2	TYD2	Callose synthase	Sucrose export	n.r.	Elevated	Elevated (S,H)	Baker and Braun 2008 Slewinski et al. 2012
	psc	PSC	?	Sucrose export	Elevated	Elevated	Elevated (S,H)	Slewinski and Braun 2010
	sut1	SUT1	Sucrose transporter	Sucrose export	Elevated	Elevated	Elevated (S,H)	Slewinski et al. 2009
Oryza sativa	isa3	ISA3	Isoamylase/Debranching enzyme	Starch degradation	Elevated	Almost unaffected	n.r.	Yun et al. 2011
	lse1	GWD1	Glucan, water dikinase	Starch degradation	Elevated	Elevated	Almost unaffected	Hirose et al. 2013 This study
	lse2	LSE2	?	?	Elevated	Elevated	Elevated (S,H)	This study
	lse3	LSE3	?	?	Elevated	Elevated	Elevated (S,H)	This study
References
Baker RF, Braun DM. 2008. Tie-dyed2 functions with Tie-dyed1 to promote carbohydrate export from maize leaves. Plant Physiology 146, 1085-1097.
Baunsgaard L, Lütken H, Mikkelsen R, Glaring MA, Pham TT, Blennow A. 2005. A novel isoform of glucan, water dikinase phosphorylates pre‐phosphorylated α‐glucans and is involved in starch degradation in Arabidopsis. The Plant Journal 41, 595-605.
Braun DM, Ma Y, Inada N, Muszynski MG, Baker RF. 2006. tie-dyed1 regulates carbohydrate accumulation in maize leaves. Plant Physiology 142, 1511-1522.
Caspar T, Lin TP, Kakefuda G, Benbow L, Preiss J, Somerville C. 1991. Mutants of Arabidopsis with altered regulation of starch degradation. Plant Physiology 95,1181–1188.
Chia T, Thorneycroft D, Chapple A, Messerli G, Chen J, Zeeman SC, Smith SM, Smith AM. 2004. A cytosolic glucosyltransferase is required for conversion of starch to sucrose in Arabidopsis leaves at night. The Plant Journal 37, 853-863.
Comparot-Moss S, Kötting O, Stettler M, Edner C, Graf A, Weise SE, Streb S, Lue W, MacLean D, Mahlow S. 2010. A putative phosphatase, LSF1, is required for normal starch turnover in Arabidopsis leaves. Plant Physiology 152, 685-697.
Critchley JH, Zeeman SC, Takaha T, Smith AM, Smith SM. 2001. A critical role for disproportionating enzyme in starch breakdown is revealed by a knock-out mutation in Arabidopsis. The Plant Journal 26, 89-100.
Delatte T, Umhang M, Trevisan M, Eicke S, Thorneycroft D, Smith SM, Zeeman SC. 2006. Evidence for distinct mechanisms of starch granule breakdown in plants. Journal of Biological Chemistry 281, 12050-12059.
Dinges JR, Colleoni C, James MG, Myers AM. 2003. Mutational analysis of the pullulanase-type debranching enzyme of maize indicates multiple functions in starch metabolism. The Plant Cell 15, 666-680.
Fulton DC, Stettler M, Mettler T, Vaughan CK, Li J, Francisco P, Gil M, Reinhold H, Eicke S, Messerli G. 2008. β-AMYLASE4, a noncatalytic protein required for starch breakdown, acts upstream of three active β-amylases in Arabidopsis chloroplasts. The Plant Cell 20, 1040-1058.
Gottwald JR, Krysan PJ, Young JC, Evert RF, Sussman MR. 2000. Genetic evidence for the in planta role of phloem-specific plasma membrane sucrose transporters. Proceedings of the National Academy of Sciences, USA 97, 13979-13984.
Hirose T, Aoki N, Harada Y, Okamura M, Hashida Y, Ohsugi R, Akio M, Hirochika H, Terao T. 2013. Disruption of a rice gene for α-glucan water dikinase, OsGWD1, leads to hyperaccumulation of starch in leaves but exhibits limited effects on growth. Frontiers in Plant Science 4, 147.
Kötting O, Santelia D, Edner C, Eicke S, Marthaler T, Comparot-Moss S, Chen J, Gentry M, Ritte G, Steup M. 2009. SEX4, a glucan phosphatase, dephosphorylates amylopectin at the granule surface during starch breakdown in Arabidopsis leaves. The Plant Cell 21, 334-346.
Lu Y, Sharkey TD. 2004. The role of amylomaltase in maltose metabolism in the cytosol of photosynthetic cells. Planta 218, 466-473.
Lu Y, Steichen JM, Weise SE, Sharkey TD. 2006. Cellular and organ level localization of maltose in maltose-excess Arabidopsis mutants. Planta 224, 935-943.
Ma Y, Baker RF, Magallanes-Lundback M, DellaPenna D, Braun DM. 2008. Tie-dyed1 and Sucrose export defective1 act independently to promote carbohydrate export from maize leaves. Planta 227, 527-538.
Ma Y, Slewinski TL, Baker RF, Braun DM. 2009. Tie-dyed1 encodes a novel, phloem-expressed transmembrane protein that functions in carbohydrate partitioning. Plant Physiology 149, 181-194.
Nashilevitz S, Melamed Bessudo C, Aharoni A, Kossmann J, Wolf S, Levy AA. 2009. The legwd mutant uncovers the role of starch phosphorylation in pollen development and germination in tomato. The Plant Journal 57, 1-13.
Niittylä T, Messerli G, Trevisan M, Chen J, Smith AM, Zeeman SC. 2004. A previously unknown maltose transporter essential for starch degradation in leaves. Science 303, 87-89.
Provencher LM, Miao L, Sinha N, Lucas WJ. 2001. Sucrose Export Defective1 encodes a novel protein implicated in chloroplast-to-nucleus signaling. The Plant Cell 13, 1127-1141.
Russin WA, Evert RF, Vanderveer PJ, Sharkey TD, Briggs SP. 1996. Modification of a specific cass of plasmodesmata and loss of sucrose export ability in the sucrose export defective1 maize mutant. The Plant Cell 8, 645-658.
Sattler SE, Cahoon EB, Coughlan SJ, DellaPenna D. 2003. Characterization of tocopherol cyclases from higher plants and cyanobacteria. Evolutionary implications for tocopherol synthesis and function. Plant Physiology 132, 2184-2195.
Slewinski TL, Baker RF, Stubert A, Braun DM. 2012. Tie-dyed2 encodes a callose synthase that functions in vein development and affects symplastic trafficking within the phloem of maize leaves. Plant Physiology 160, 1540-1550.
Slewinski TL, Braun DM. 2010. The Psychedelic genes of maize redundantly promote carbohydrate export from leaves. Genetics 185, 221-231.
Slewinski TL, Meeley R, Braun DM. 2009. Sucrose transporter1 functions in phloem loading in maize leaves. Journal of Experimental Botany 60, 881-892.
Srivastava AC, Ganesan S, Ismail IO, Ayre BG. 2008. Functional characterization of the Arabidopsis AtSUC2 sucrose/H+ symporter by tissue-specific complementation reveals an essential role in phloem loading but not in long-distance transport. Plant Physiology 148, 200-211.
Vriet C, Welham T, Brachmann A, Pike M, Pike J, Perry J, Parniske M, Sato S, Tabata S, Smith AM. 2010. A suite of Lotus japonicus starch mutants reveals both conserved and novel features of starch metabolism. Plant Physiology 154, 643-655.
Wattebled F, Dong Y, Dumez S, Delvallé D, Planchot V, Berbezy P, Vyas D, Colonna P, Chatterjee M, Ball S. 2005. Mutants of Arabidopsis lacking a chloroplastic isoamylase accumulate phytoglycogen and an abnormal form of amylopectin. Plant Physiology 138, 184-195.
Yu TS, Kofler H, Häusler RE, Hille D, Flügge UI, Zeeman SC, Smith AM, Kossmann J, Lloyd J, Ritte G. 2001. The Arabidopsis sex1 mutant is defective in the R1 protein, a general regulator of starch degradation in plants, and not in the chloroplast hexose transporter. The Plant Cell 13, 1907-1918.
Yun M, Umemoto T, Kawagoe Y. 2011. Rice debranching enzyme isoamylase3 facilitates starch metabolism and affects plastid morphogenesis. Plant and Cell Physiology 52, 1068-1082.
